# Supplementary material for: 16S rRNA-based metagenomics insights into the microbial diversity and functional attributes of soils from the rhizosphere of selected C4 crops of farms in Mpumalanga and Limpopo provinces, South Africa
Source: PLoS One. 2026 Jun 15;21(6):e0347776. doi: 10.1371/journal.pone.0347776 (PMC13268165; doi:10.1371/journal.pone.0347776)
Supplement: S1 File — (XLSX) [file pone.0347776.s001.xlsx]

## Sheet: Sheet1
			Pearson correlation matrix relationship among soil physicochemical, carbon sources and bacterial phyla
			Variables	Al	Cu	Fe	Mn	NO3--N	P (Bray No. 1 or 2)	Clay	Sand	Silt	Zn	Ca	Mg	Na	K	CEC	pH	CARBOHYDRATES	CARBOXYLICACIDS	AMINOACIDS	POLYMERS	AMINES	Unclassified unassigned	AD3	Acidobacteria	Actinobacteria	Armatimonadetes	Bacteroidetes	Chlorobi	Chloroflexi	Crenarchaeota	Cyanobacteria	FBP	Fibrobacteres	Firmicutes	Fusobacteria	GN02	Gemmatimonadetes	Nitrospirae	OD1	OP11	Planctomycetes	Proteobacteria	TM7	Tenericutes	Verrucomicrobia	WPS-2
			Al	1
			Cu	-0.160434	1
			Fe	-0.108239	-0.377749	1
			Mn	0.198202	0.46436	0.0092993	1
			NO3--N	0.274149	-0.00254042	0.33857	0.710538	1
			P (Bray No. 1 or 2)	0.145175	-0.391305	0.700358	0.349258	0.751826	1
			Clay	0.257055	0.531072	-0.469612	0.684267	0.498894	0.00822095	1
			Sand	-0.268459	-0.467474	0.349855	-0.722381	-0.626042	-0.157386	-0.979271	1
			Silt	0.263426	0.325921	-0.129101	0.720653	0.774297	0.381135	0.861736	-0.946641	1
			Zn	0.132812	-0.256591	0.626145	0.515442	0.865407	0.94627	0.179366	-0.335811	0.55574	1
			Ca	0.414334	0.0383247	-0.476927	0.36054	0.280931	0.0409773	0.628478	-0.634445	0.589159	0.118611	1
			Mg	0.22134	0.606696	-0.629373	0.477254	0.155032	-0.261083	0.886623	-0.819726	0.642508	-0.144953	0.662102	1
			Na	0.504651	0.27119	-0.472637	0.297798	0.238036	-0.115076	0.754978	-0.746485	0.668518	0.00138639	0.727895	0.806122	1
			K	-0.0760393	0.161994	-0.26124	0.359647	0.135122	-0.0274345	0.242044	-0.188795	0.0877678	-0.0589949	0.164998	0.228592	-0.0774203	1
			CEC	0.191852	0.555114	-0.375826	0.504452	0.278806	-0.0690644	0.788984	-0.753335	0.631571	0.0451343	0.508236	0.778462	0.654936	0.0300842	1
			pH	-0.0533805	0.182293	-0.105553	-0.13853	-0.113057	-0.130999	0.0663005	-0.0821798	0.10035	-0.101065	0.208386	0.20865	0.289532	-0.396199	0.165537	1
			CARBOHYDRATES	-0.215057	0.154313	0.122292	0.0558343	-0.133452	-0.0930072	-0.267627	0.277462	-0.269155	-0.0222838	-0.24695	-0.285942	-0.340841	0.271988	-0.316788	-0.264836	1
			CARBOXYLICACIDS	-0.117877	-0.0846509	0.136093	-0.0956664	-0.151215	-0.0720066	-0.411984	0.412644	-0.378066	-0.0321699	-0.202107	-0.436843	-0.378823	0.234187	-0.473326	-0.211736	0.904684	1
			AMINOACIDS	-0.116896	-0.0766042	0.159518	-0.110633	-0.204112	-0.133296	-0.407031	0.412177	-0.384777	-0.093538	-0.242499	-0.42234	-0.364564	0.151835	-0.502858	-0.248221	0.890558	0.915286	1
			POLYMERS	-0.220609	-0.262115	0.104411	-0.352581	-0.333464	-0.164323	-0.521145	0.52181	-0.477814	-0.195697	-0.223165	-0.458698	-0.420102	0.218648	-0.58346	-0.231404	0.677306	0.728058	0.796588	1
			AMINES	-0.131798	-0.315088	0.16907	-0.29112	-0.272052	-0.115796	-0.511226	0.519887	-0.488781	-0.10472	-0.293794	-0.540707	-0.435437	0.0986403	-0.585859	-0.228608	0.765515	0.88191	0.882823	0.819047	1
			Unclassified unassigned	-0.124997	-0.265737	0.1174	-0.311644	-0.176331	0.00924621	-0.322992	0.329618	-0.311701	-0.0946735	-0.36059	-0.344011	-0.260583	0.171954	-0.410858	-0.165335	0.13701	0.244366	0.187558	0.201864	0.340773	1
			AD3	-0.0697767	-0.172013	0.0509383	-0.338754	-0.178979	-0.0997431	-0.273009	0.28766	-0.286134	-0.140294	-0.260476	-0.244494	-0.201707	-0.150964	-0.246586	0.0467613	-0.216662	-0.0884437	-0.0792851	-0.00124432	-0.0206818	0.225375	1
			Acidobacteria	-0.239502	0.0972319	0.17623	0.116571	-0.0773596	-0.0070316	-0.100701	0.1288	-0.162389	-0.108321	-0.176949	-0.116614	-0.338416	0.201911	0.11754	-0.0634627	-0.160691	-0.139289	-0.133627	-0.0644622	-0.0946848	0.158402	0.0150928	1
			Actinobacteria	0.151126	-0.0680466	-0.181557	-0.383038	-0.293792	-0.30447	-0.160836	0.177497	-0.188681	-0.236559	-0.0626531	-0.0368546	0.242811	-0.341721	-0.215943	0.202527	0.24264	0.229276	0.21782	0.171775	0.225891	0.122299	0.0498429	-0.791786	1
			Armatimonadetes	-0.166845	-0.183758	0.0835557	-0.0486244	-0.051013	0.0538659	-0.126775	0.114721	-0.0856368	-0.00676906	-0.209433	-0.221542	-0.280192	0.0937867	-0.240189	-0.367828	-0.162269	-0.161384	-0.0643649	0.0490425	-0.0648103	0.250818	0.237315	0.238407	-0.287574	1
			Bacteroidetes	0.641847	0.0354917	0.131039	0.325398	0.46362	0.31197	0.11745	-0.15745	0.2075	0.29904	0.0454146	-0.00642271	0.0357605	0.0963957	0.0844048	-0.0641878	-0.0627003	-0.0364839	-0.0933094	-0.229899	-0.180468	-0.110747	0.06085	-0.0694349	-0.0747515	-0.0627846	1
			Chlorobi	-0.128988	0.0799689	0.222378	0.0845198	-0.0887587	0.0740573	-0.128359	0.153265	-0.179659	-0.019208	-0.0743123	-0.060088	-0.231454	0.414848	0.0511076	-0.273637	0.291348	0.211327	0.192181	0.249723	0.208472	0.10743	-0.143054	0.388893	-0.381625	-0.0844665	-0.0781615	1
			Chloroflexi	-0.0820792	-0.336391	0.111871	-0.508243	-0.30271	-0.130741	-0.512888	0.521346	-0.489791	-0.204233	-0.443863	-0.471904	-0.298039	0.0345983	-0.557489	-0.191049	0.308966	0.379257	0.402084	0.456037	0.51177	0.674292	0.354511	-0.185843	0.441586	0.0614809	-0.0176045	0.0589726	1
			Crenarchaeota	0.190623	-0.00126103	0.195294	0.144275	0.142719	0.130743	-0.0460661	0.0397941	-0.0263787	0.14873	-0.10205	-0.0143533	-0.0265511	-0.0801781	-0.0577485	-0.0473737	0.104252	0.0805193	0.108407	-0.240386	-0.00771714	-0.0151358	-0.0972878	-0.33419	0.260199	-0.0847372	0.285541	-0.0696694	0.129644	1
			Cyanobacteria	-0.125325	0.458415	-0.130631	0.418847	0.0564348	-0.0384085	0.216438	-0.194474	0.142736	-0.0300415	0.102193	0.222787	-0.0485819	0.282614	0.472958	0.0365654	0.0675541	-0.00578459	-0.0599512	-0.126506	-0.132425	-0.184609	-0.109508	0.563091	-0.544748	-0.0650425	-0.0693127	0.419354	-0.415994	-0.130971	1
			FBP	-0.042256	0.0229634	-0.0389197	0.238446	-0.0502654	-0.0770008	0.00749915	0.035069	-0.099772	-0.128004	0.0196685	0.0235808	-0.132133	0.338525	-0.00113603	-0.23448	-0.110916	-0.107746	-0.112709	-0.078521	-0.0845012	0.00444046	-0.154348	0.424725	-0.407909	0.296743	0.0519191	0.20123	-0.271674	-0.146555	0.0890997	1
			Fibrobacteres	0.0405457	0.304951	-0.104583	0.219105	-0.0487824	-0.105853	0.0654789	-0.0188005	-0.0570935	-0.116674	-0.0547606	0.0675144	-0.103916	0.26234	0.0835613	-0.226111	0.189803	0.126427	0.13559	-0.0353918	0.0237735	0.169765	-0.107933	0.126316	-0.161559	0.237504	0.0865619	0.244316	-0.10709	0.226371	0.274567	0.252085	1
			Firmicutes	-0.0312893	-0.0822102	0.258848	0.0637667	0.0290361	0.16542	-0.101462	0.0942334	-0.0745957	0.0771663	-0.0956372	-0.132564	-0.170756	-0.168523	0.170238	0.0458573	-0.383486	-0.36106	-0.35411	-0.335127	-0.366803	-0.179005	-0.11575	0.602162	-0.465622	-0.00490393	0.00575997	-0.058918	-0.37749	-0.0841959	0.233207	0.378252	-0.0606657	1
			Fusobacteria	-0.0602863	0.0324004	-0.10521	-0.103279	-0.118528	-0.0817498	0.0856233	-0.0437669	-0.0266105	-0.142524	0.00677483	0.0930006	-0.0969023	0.271328	0.0952711	-0.32407	-0.0270378	-0.093735	-0.0893788	0.0398237	0.0210103	0.111261	-0.0673053	0.112797	-0.221514	0.0537371	-0.0700188	0.59579	0.120265	-0.0840556	0.0622607	0.0462078	0.113737	-0.104306	1
			GN02	-0.0751471	-0.234655	0.321204	-0.245294	-0.0987976	0.170395	-0.311509	0.266046	-0.170737	0.0553257	-0.138647	-0.236358	-0.256016	-0.215083	-0.274747	0.0406477	-0.151411	-0.0992386	0.0417539	0.0895384	0.0255077	-0.0519419	0.20108	0.088306	-0.218566	0.36943	-0.0754913	-0.0313975	-0.00683613	0.0716626	-0.0466543	-0.1274	-0.0749968	-0.0261167	-0.0724855	1
			Gemmatimonadetes	0.141876	0.172919	-0.0510307	-0.236932	-0.194436	-0.220696	-0.0685545	0.0929351	-0.123703	-0.185925	-0.04748	0.0772996	0.22069	-0.386398	0.0394377	0.15649	0.0334296	0.0499467	0.00412522	-0.236761	-0.120103	-0.0359179	0.242881	-0.483113	0.573899	-0.20725	0.0350426	-0.1623	0.140962	0.512476	-0.235463	-0.306677	-0.0213974	-0.223269	-0.115618	-0.0356315	1
			Nitrospirae	-0.0417528	-0.0789699	0.0692513	0.00749159	0.0202323	0.00294758	-0.143475	0.122843	-0.0794077	0.0970735	0.0121879	-0.21486	-0.239981	-0.0323443	-0.246509	-0.0727146	0.444569	0.464711	0.406764	0.163101	0.363262	0.0743918	-0.235544	-0.280002	0.231462	-0.0978846	0.130248	-0.00864118	0.0126546	0.378544	-0.209687	-0.00318501	0.269194	-0.139865	0.13363	-0.204231	0.166092	1
			OD1	-0.0824758	0.338632	-0.0211576	0.319459	0.0113995	-0.0534551	0.135168	-0.114441	0.0715824	-0.108998	0.0448056	0.147427	-0.120312	0.152306	0.258119	0.0303422	-0.270427	-0.347742	-0.237883	-0.24344	-0.375923	-0.278188	-0.0942819	0.688188	-0.699854	0.297616	-0.0352782	0.253771	-0.504727	-0.129108	0.676722	0.306624	0.357972	0.453999	0.0511436	0.308768	-0.334504	-0.308773	1
			OP11	0.0543808	-0.0228424	0.0537677	0.305	0.261122	0.11028	0.146711	-0.135794	0.106699	0.133359	0.244523	0.0768001	-0.0140293	0.482366	0.0674412	-0.39026	0.268467	0.205831	0.220949	0.114052	0.0795979	-0.136533	-0.0816474	0.0320422	-0.134828	0.0834628	0.231395	0.0974137	-0.0235831	0.149437	-0.021363	0.287319	-0.023512	-0.0222232	-0.0705425	0.076956	-0.0242306	0.121265	0.0138467	1
			Planctomycetes	-0.131714	-0.233738	-0.0410442	0.217	0.271958	0.276936	0.20304	-0.232504	0.25931	0.279174	0.232587	0.0068661	-0.137478	0.289716	-0.0398222	-0.166154	-0.090903	-0.0772197	-0.022007	0.120645	0.0675677	-0.174155	-0.284622	0.212914	-0.566613	0.282792	-0.084461	0.0295332	-0.35264	-0.393859	0.0666832	0.223126	0.0292503	0.0569636	0.194969	0.15211	-0.800505	0.0517192	0.257975	0.0392655	1
			Proteobacteria	0.264297	0.22582	0.0399739	0.0402217	0.141106	0.0275692	0.171498	-0.190307	0.203803	0.110175	0.103635	0.281337	0.428694	-0.335046	0.19216	0.178876	-0.0552894	-0.090744	-0.146181	-0.289241	-0.278217	-0.229229	0.161808	-0.625347	0.551406	-0.339971	0.202576	-0.246161	-0.0235414	0.429232	-0.328814	-0.305211	-0.140693	-0.262303	-0.230553	-0.0613849	0.821747	0.0174687	-0.444865	0.0257558	-0.680642	1
			TM7	-0.0325758	0.353379	-0.109597	0.405931	0.0503264	-0.0532831	0.150724	-0.130591	0.0872809	-0.0953674	0.0760747	0.144575	-0.10616	0.430768	0.345568	-0.119629	-0.00916893	-0.0477686	-0.0704177	-0.102615	-0.134916	-0.16253	-0.143853	0.689938	-0.699765	0.0466286	0.0629665	0.491667	-0.378048	-0.181581	0.866872	0.337462	0.282234	0.310621	0.123414	0.024209	-0.392305	-0.293533	0.76383	0.105132	0.190774	-0.469824	1
			Tenericutes	-0.0570099	0.147363	-0.0668354	0.118157	0.0536885	-0.0560873	0.0993536	-0.0960997	0.0826249	-0.0420096	0.0334155	0.0633258	0.0498278	0.076797	0.0896559	-0.0984294	-0.141699	-0.209678	-0.166683	-0.104311	-0.276465	-0.00892907	-0.0566416	0.101445	-0.0763925	0.406329	-0.0563395	0.046321	-0.132198	-0.0203686	0.0402458	0.18506	0.587664	0.120806	-0.0549907	-0.0157785	-0.0729842	-0.0148676	0.400067	-0.0114602	0.0362618	-0.114526	0.104521	1
			Verrucomicrobia	0.28631	-0.232386	0.0274666	0.170501	0.461467	0.38179	0.244859	-0.333085	0.444703	0.391613	0.287217	0.0476469	0.126447	0.0486159	0.218003	0.109588	-0.30991	-0.260452	-0.343486	-0.292125	-0.213269	-0.0228699	-0.0559806	-0.0159005	-0.185742	0.169813	0.460308	-0.106765	-0.169659	0.101157	0.0332818	0.012863	-0.048067	0.036694	0.112406	0.0548796	-0.220221	0.202673	-0.00237202	0.142007	0.294714	-0.158874	0.0988146	0.0371904	1
			WPS-2	0.00377322	-0.188236	0.136324	-0.263497	-0.123206	0.067734	-0.223918	0.245251	-0.258019	-0.0999361	-0.176128	-0.156327	-0.147423	0.21696	-0.233916	-0.153094	-0.100898	-0.0117645	0.00674456	0.141137	0.0583904	0.361728	0.414547	0.187751	-0.134646	0.0252706	0.091715	0.507067	0.440963	-0.0658807	-0.062778	0.0268716	-0.144179	-0.092418	0.389799	-0.0023423	0.0413392	-0.265117	-0.071733	-0.0715169	-0.166808	-0.0478491	0.0884833	-0.0638449	-0.0657853	1
			WS2	-0.105106	-0.107529	0.0811306	-0.00029639	-0.085267	-0.0197495	-0.0603442	0.110692	-0.181245	-0.0897082	0.0578535	-0.0262897	-0.146065	0.233989	0.171887	-0.269588	-0.0608456	-0.109279	-0.105992	-0.0238407	-0.145118	-0.177312	-0.117343	0.328216	-0.262467	0.150522	-0.0427127	0.16507	-0.228366	-0.0363279	0.100506	0.497842	0.256138	0.487497	0.0456353	-0.027997	-0.133804	0.0582343	0.25904	0.536594	0.0770016	-0.191393	0.15921	0.321661	0.052645	-0.130946
			WS6	-0.0526874	-0.091662	0.0895619	-0.0907108	-0.0382425	-0.0353421	-0.191628	0.184796	-0.157971	-0.0244853	-0.171131	-0.19224	-0.179804	-0.0690336	-0.226753	-0.346811	0.225854	0.271196	0.255368	0.281838	0.25703	-0.0998912	-0.0588216	-0.150287	0.162846	0.0901716	-0.0542405	-0.08336	-0.0600461	0.0306086	-0.0225982	-0.0626561	-0.0626632	-0.0610262	-0.0508213	0.02954	-0.0370555	0.242009	-0.124792	0.0356054	0.0140774	0.0153968	-0.0732511	-0.0169352	-0.124017	-0.0656404
			Unclassified bacteria	-0.084539	0.257592	-0.0615992	0.127469	-0.0584558	-0.0388453	0.0930633	-0.0701136	0.0275442	-0.126121	0.0536493	0.177602	0.0437694	0.344174	0.142395	0.0211683	0.0732518	0.0434938	0.0540759	0.0820494	0.0340656	0.183475	-0.0868065	0.428691	-0.334009	-0.129793	-0.091781	0.65694	0.0682837	-0.11787	0.562024	0.0462722	0.0749364	-0.0873817	0.284471	-0.101646	-0.162131	-0.25871	0.341261	-0.0989212	-0.0386028	-0.277883	0.579943	-0.0340984	-0.0501096	0.612696
			Keynotes: Values in bold indicate significance P <0.05
[truncated: 3 more columns]
